# Supplementary material for: Endothelial GSDMD underlies LPS-induced systemic vascular injury and lethality
Source: JCI Insight. 2025 Feb 10;10(3):e182398. doi: 10.1172/jci.insight.182398 (PMC11948583; doi:10.1172/jci.insight.182398)
Supplement: Supporting data values [file jciinsight-10-182398-s011.xlsx]

## Sheet: Fig.1A
Hours	WT mice	Gsdmd-/- mice	Gsdmdfl/fl mice	Gsdmdfl/flTie2Cre/+ mice	Gsdmdfl/flLyz2Cre/+ mice
16	1
24	1
32	1
24	1
48	1
168	0
40	1
112	1
72	1
160	1
168		0
168		0
168		0
168		0
168		0
168		0
168		0
168		0
168		0
168		0
16			1
40			1
24			1
24			1
80			1
40			1
168			0
96			1
120			1
136			1
168				0
168				0
168				0
168				0
168				0
168				0
168				0
168				0
168				0
172				0
24					1
40					1
40					1
64					1
168					0
112					1
64					1
88					1
96					1
168					0
	One represents death,and 0 represents survival.

## Sheet: Fig.1B
	PBS						LPS
WT mice	45.36	38.73	38.76	29.33	27.56	30.21	2544.1	2537.85	2126.88	2059.18	1825.04	2115.52
Gsdmd-/- mice	26.78	33.26	40.31	43.57	36.29	36.76	98.56	51.27	38.96	67.35	119.23	77.83
Gsdmdfl/fl mice	33.79	27.56	41.73	39.56	38.28	33.76	2321.56	2635.72	1897.63	2459.43	1991.18	2456.36
Gsdmdfl/flTie2Cre/+ mice	43.26	39.67	34.56	29.73	26.46	38.12	937.46	1159.15	868.25	768.42	876.15	1078.39
Gsdmdfl/flLyz2Cre/+ mice	37.46	42.38	35.26	29.17	41.65	33.28	467.19	421.68	526.37	472.56	301.28	561.93

## Sheet: Fig.1D
	PBS						LPS
WT mice	3.54	2.75	3.31	2.46	1.82	3.87	7.29	6.33	6.63	8.25	7.97	7.48
Gsdmd-/- mice	2.81	3.25	3.3	2.95	2.42	2.71	4.03	2.57	3.2	3.08	3.73	4.13
Gsdmdfl/fl mice	3.72	2.94	2.07	4.15	4.04	1.87	6.8	6.25	9.13	5.7	7.8	8.85
Gsdmdfl/flTie2Cre/+ mice	3.51	2.9	2.28	3.91	3.48	2.37	2.72	3.93	3.32	3.82	4.18	3.55
Gsdmdfl/flLyz2Cre/+ mice	3.61	2.91	2.73	3.22	2.87	2.37	6.81	6.3	8.48	8.47	7.33	6.29

## Sheet: Fig.1F
	PBS						LPS
WT mice	26.61	6.07	36.06	39.52	18.97	29.21	117.25	88.51	109.26	95.83	83.36	79.83
Gsdmd-/- mice	20.02	39.12	29.1	26.65	12.62	14.53	27.63	35.26	63.36	56.29	43.29	34.95
Gsdmdfl/fl mice	36.8	17.18	35.22	27.22	14.14	24.75	100.72	87.07	93.04	91.8	105.31	90.33
Gsdmdfl/flTie2Cre/+ mice	36.62	15.83	34.69	29.63	13.84	16.04	29.17	43.96	39.24	52.64	50.49	39.92
Gsdmdfl/flLyz2Cre/+ mice	16.92	30.35	38.31	12.7	23.31	18.9	80.36	85.79	102.77	91.85	85.56	75.44

## Sheet: Fig.1H
	PBS						LPS
WT mice	39.33	53.2	30.32	19.63	55.43	18.61	176.76	189.6	165.25	145.8	139.85	198.03
Gsdmd-/- mice	41.41	29.06	50.48	20.03	33.61	61.58	55.31	59.57	85.66	40.54	88.26	91.71
Gsdmdfl/fl mice	39.25	18.3	62.36	50.63	30.52	21.97	172.31	124.74	198.83	168.24	148.33	179.95
Gsdmdfl/flTie2Cre/+ mice	49.63	28.83	16.91	63.01	31.26	41.08	95.79	76.07	43.22	87.99	75.47	67.51
Gsdmdfl/flLyz2Cre/+ mice	62.55	43.79	16.14	31.63	48.01	35.37	164.8	166.32	155.62	142.3	178.49	177.68

## Sheet: Fig.1I
	0h	1h	2h	4h	8h	16h
GSDMD-FL/β-actin (fold change)	0.65	0.63	0.74	2.7	3	3.48
	0.42	0.72	0.58	1.76	3.59	3.81
	1.48	1.05	1.42	2.23	1.75	3.9
	0.59	0.93	0.52	1.34	1.76	2.48
	1.33	1.19	0.89	2.81	3.45	3.95
	1.53	1.59	1.61	1.94	2.69	3.01
	0h	1h	2h	4h	8h	16h
GSDMD-N/β-actin (fold change)	1.06	1.15	0.54	1.39	2.35	3.64
	0.56	0.91	0.66	0.73	1.8	2.38
	1.31	0.66	1.76	0.5	2.9	2.16
	0.64	1.06	0.76	1.22	3.1	1.74
	0.92	1.17	1.33	1.56	1.27	1.32
	1.51	1.42	1.12	1.01	2.11	3.22

## Sheet: Fig.2A
Hours	AAV-Empty group	AAV-Tie2-Rage shRNA group	AAV-Tie2-Tlr4 shRNA group
24	1
32	1
32	1
24	1
48	1
24	1
64	1
104	1
168	0
136	1
88		1
112		1
168		0
168		0
168		0
168		0
168		0
168		0
168		0
168		0
24			1
24			1
40			1
48			1
168			0
64			1
112			1
80			1
120			1
168			0
	One represents death,and 0 represents survival.

## Sheet: Fig.2B
Hours	Vehicle+AAV-Empty group	Vehicle+AAV-Tie2-Rage shRNA group	rHMGB1+AAV-Empty group	rHMGB1+AAV-Tie2-Rage shRNA group
16	1
16	1
32	1
32	1
40	1
64	1
88	1
120	1
32	1
168	0
112		1
96		1
168		0
168		0
168		0
168		0
168		0
168		0
168		0
168		0
16			1
24			1
24			1
32			1
32			1
40			1
56			1
56			1
80			1
104			1
88				1
48				1
104				1
168				0
168				0
168				0
168				0
168				0
168				0
168				0
	One represents death,and 0 represents survival.

## Sheet: Fig.2D
	PBS						LPS
Vehicle+AAV-Empty group	3.08	3.71	3.07	2.76	2.99	3.34	5.71	8.68	6.81	7.49	6.92	7.79
Vehicle+AAV-Tie2-Rage shRNA group	2.76	3.14	3.2	4.03	3.58	2.66	4.2	4.46	3.98	3.72	4.57	2.98
rHMGB1+AAV-Empty group	2.34	2.03	4.23	3.45	3.33	3.33	10.84	10.49	8.1	7.38	9.49	7.62
rHMGB1+AAV-Tie2-Rage shRNA group	3.54	3.08	3.39	3.07	3.25	3.33	4.11	4.42	5.35	4.77	3.45	3.61

## Sheet: Fig.2F
	PBS						LPS
Vehicle+AAV-Empty group	44.55	16.32	8.32	31.19	23.16	38.19	93.57	119.09	78.37	75.51	98.5	93.55
Vehicle+AAV-Tie2-Rage shRNA group	19.16	40.06	10.72	18.85	21.17	42.8	68.76	57.45	54.63	20.94	45.72	29.9
rHMGB1+AAV-Empty group	37.41	30.99	13.17	38.57	19.88	21.35	136.34	156.27	106.37	126.88	171.72	92.34
rHMGB1+AAV-Tie2-Rage shRNA group	35.02	9.56	25.38	18.75	32.2	29.67	63.43	37.62	45.83	61.5	22.9	48.38

[truncated: 77 more sheets: Fig.2H, Fig.2J, Fig.3A, Fig.3B, Fig.3C, Fig.3D, Fig.3E, Fig.3G, Fig.3I, Fig.3K, Fig.4A, Fig.4B, Fig.4D, Fig.4F, Fig.4H, Fig.5A, Fig.5B, Fig.5D, Fig.5F, Fig.5H …]
